# Supplementary material for: Dual Stimuli-Responsive Dynamic Covalent Peptide Tags: Toward Sequence-Controlled Release in Tumor-like Microenvironments
Source: J Am Chem Soc. 2021 Oct 10;143(41):17047–58. doi: 10.1021/jacs.1c06559 (PMC8532147; doi:10.1021/jacs.1c06559)
Supplement: Supplementary file 1 — ja1c06559_si_001.zip [file ja1c06559_si_001.zip]

Archive with 12 entries (12 files):
- bSCSb_S3.xyz
- bSCSb_S3-OSCSO_antiparallel.xyz
- bSCSb_S3-OSCSO_parallel.xyz
- fluorescein~RGD_antiparallel.xyz
- fluorescein~RGD_parallel.xyz
- OSCSO.xyz
- BSCSB_S1.xyz
- BSCSB_S1-OSCSO_antiparallel.xyz
- BSCSB_S1-OSCSO_parallel.xyz
- BScSB_S2.xyz
- BScSB_S2-OSCSO_antiparallel.xyz
- BScSB_S2-OSCSO_parallel.xyz
