# Supplementary material for: Dual Stimuli-Responsive Dynamic Covalent Peptide Tags: Toward Sequence-Controlled Release in Tumor-like Microenvironments
Source: J Am Chem Soc. 2021 Oct 10;143(41):17047–58. doi: 10.1021/jacs.1c06559 (PMC8532147; doi:10.1021/jacs.1c06559)
Supplement: Supplementary file 1 — ja1c06559_si_001.zip [file ja1c06559_si_001.zip › bSCSb_S3.xyz]

6        1.996653000    -10.668932000     -1.057965000
6        1.995405000    -11.012532000     -2.573530000
6        2.948827000    -10.114907000     -3.380702000
7        0.626098000    -10.818145000     -3.071639000
8        4.095768000    -10.467565000     -3.679137000
6        3.345005000    -10.693825000     -0.374471000
6        3.943641000     -9.506742000      0.065274000
6        5.212312000     -9.516619000      0.646575000
6        5.921713000    -10.712766000      0.834928000
6        5.281108000    -11.906434000      0.455200000
6        4.024272000    -11.899160000     -0.148537000
6        3.113196000     -7.985641000     -4.630724000
6        4.551166000     -7.649377000     -4.221869000
7        2.446740000     -8.902656000     -3.711305000
8        5.421434000     -7.474836000     -5.070141000
8        2.091460000     -6.054319000     -3.481451000
6        2.297598000     -6.676154000     -4.733146000
6        6.001066000     -7.019304000     -2.318837000
6        6.937171000     -8.174669000     -1.891352000
7        4.747739000     -7.478291000     -2.888229000
8        7.786246000     -7.993599000     -1.012329000
16       4.857324000     -4.507327000     -1.652598000
6        5.766956000     -6.033771000     -1.167785000
7        6.817421000     -9.312085000     -2.610710000
5        7.395592000    -10.732639000      1.398084000
6        7.807460000    -10.380612000     -2.594798000
6        8.941573000    -10.180067000     -3.619501000
7        8.659072000     -9.377086000     -4.682297000
6        9.583690000     -9.244469000     -5.795185000
6        9.489008000    -10.384197000     -6.835189000
7        8.458804000    -11.258563000     -6.691259000
6        7.146022000    -11.740719000     -2.887994000
8        6.565938000    -11.779016000     -4.188817000
8        9.988940000    -10.803428000     -3.496528000
6        9.402536000     -7.897378000     -6.534029000
6        9.393431000     -6.686728000     -5.625882000
6       10.486839000     -6.365787000     -4.807708000
6       10.426816000     -5.280233000     -3.937062000
6        9.280028000     -4.469666000     -3.844300000
6        8.202510000     -4.785110000     -4.688969000
6        8.257113000     -5.869564000     -5.562540000
5        9.168524000     -3.290083000     -2.826698000
8       10.292758000    -10.425016000     -7.759362000
1        5.905187000     -3.876994000     -2.231384000
8       10.238631000     -2.653022000     -2.251675000
8        8.339529000     -9.798595000      1.096189000
8        7.914262000     -2.853479000     -2.459391000
8        7.746552000    -11.780052000      2.209868000
1        1.323806000    -11.393243000     -0.576919000
1        1.531247000     -9.683293000     -0.939347000
1        2.382745000    -12.033182000     -2.704209000
1       -0.041807000    -11.253720000     -2.438060000
1        0.506202000    -11.268880000     -3.977644000
1        3.400686000     -8.567544000     -0.036248000
1        5.660975000     -8.576950000      0.959866000
1        5.784770000    -12.853829000      0.628868000
1        3.565233000    -12.840038000     -0.446289000
1        3.192925000     -8.432649000     -5.629018000
1        1.460014000     -8.768209000     -3.506246000
1        2.897428000     -5.566954000     -3.227033000
1        1.303300000     -6.910591000     -5.131425000
1        2.800293000     -6.019375000     -5.455700000
1        6.537838000     -6.508169000     -3.127346000
1        3.982358000     -7.704180000     -2.265862000
1        5.163997000     -6.496204000     -0.379659000
1        6.725709000     -5.765942000     -0.724553000
1        6.001842000     -9.431910000     -3.202229000
1        8.278029000    -10.415796000     -1.610115000
1        7.775663000     -8.883495000     -4.713488000
1       10.594290000     -9.310135000     -5.381867000
1        8.444946000    -12.043900000     -7.327136000
1        7.878276000    -11.307846000     -5.859413000
1        7.928556000    -12.503351000     -2.851655000
1        6.396833000    -11.957745000     -2.118806000
1        5.634633000    -11.501020000     -4.115169000
1       10.207720000     -7.841952000     -7.274055000
1        8.462771000     -7.926833000     -7.099215000
1       11.382201000     -6.982347000     -4.836675000
1       11.284837000     -5.086369000     -3.293954000
1        7.303927000     -4.174230000     -4.656538000
1        7.395546000     -6.104379000     -6.180250000
1        7.982958000     -2.104594000     -1.846098000
1        8.687181000    -11.714215000      2.439572000
1        8.112170000     -9.145879000      0.400714000
1       11.087166000     -2.962197000     -2.597496000
