# Supplementary material for: Dual Stimuli-Responsive Dynamic Covalent Peptide Tags: Toward Sequence-Controlled Release in Tumor-like Microenvironments
Source: J Am Chem Soc. 2021 Oct 10;143(41):17047–58. doi: 10.1021/jacs.1c06559 (PMC8532147; doi:10.1021/jacs.1c06559)
Supplement: Supplementary file 1 — ja1c06559_si_001.zip [file ja1c06559_si_001.zip › bSCSb_S3-OSCSO_antiparallel.xyz]

6       -0.007053000     -6.660926000      2.760922000
6        0.995659000     -6.104808000      3.827505000
6        2.104288000     -5.224407000      3.194380000
7        1.582145000     -7.202217000      4.608061000
8        3.267429000     -5.616176000      3.151448000
6        0.572549000     -6.953933000      1.390818000
6        1.592835000     -7.898625000      1.192783000
6        2.230325000     -8.012152000     -0.042023000
6        1.881203000     -7.210567000     -1.144685000
6        0.794612000     -6.343549000     -0.957838000
6        0.156785000     -6.212375000      0.278835000
6        2.593100000     -3.144751000      1.942538000
6        2.072992000     -1.714256000      2.135491000
7        1.711724000     -4.019571000      2.704340000
8        0.865626000     -1.504760000      2.268756000
8        3.424899000     -2.749893000     -0.318911000
6        2.549483000     -3.569436000      0.461411000
6        2.647388000      0.646721000      2.335523000
6        2.715522000      1.458788000      1.003580000
7        3.018710000     -0.737929000      2.141722000
8        2.117053000      1.074806000      0.007500000
16       3.316921000      0.556048000      5.159310000
6        3.398355000      1.336868000      3.485911000
7        3.398140000      2.649029000      1.031376000
5        2.791743000     -7.187157000     -2.487644000
6        3.111472000      3.736436000      0.113165000
6        4.170889000      4.064685000     -0.946099000
7        5.414168000      3.539174000     -0.778321000
6        6.541431000      4.166159000     -1.446281000
6        7.280775000      5.069532000     -0.434747000
7        8.534682000      5.467927000     -0.768428000
6        2.953311000      5.028111000      0.957496000
8        4.051727000      5.207896000      1.837690000
8        3.895153000      4.887279000     -1.819021000
6        7.413023000      3.202149000     -2.287121000
6        8.550512000      2.475100000     -1.589999000
6        8.637819000      2.355382000     -0.200779000
6        9.712978000      1.692076000      0.393411000
6       10.724950000      1.079150000     -0.356932000
6       10.615583000      1.191771000     -1.754847000
6        9.566650000      1.883515000     -2.359273000
5       11.951593000      0.306714000      0.364337000
8        6.730420000      5.479067000      0.600346000
6       13.530857000      3.438843000      5.402709000
6       13.221552000      4.961339000      5.477179000
6       11.710188000      5.268644000      5.611527000
7       13.979781000      5.565213000      6.580630000
8       11.300471000      6.018492000      6.498287000
6       13.478168000      2.823216000      4.015334000
6       14.390214000      3.236830000      3.038707000
6       14.383948000      2.695403000      1.741377000
6       13.441990000      1.723086000      1.432132000
6       12.529595000      1.277693000      2.417821000
6       12.531847000      1.816757000      3.697994000
8       13.252129000      1.099291000      0.260884000
6        9.434695000      4.694235000      4.923798000
6        8.978522000      3.243180000      5.218401000
7       10.874923000      4.702319000      4.689217000
8        9.440476000      2.635095000      6.181135000
8        8.624624000      4.844628000      2.621309000
6        8.623438000      5.487040000      3.892880000
6        7.505214000      1.379242000      4.548868000
6        7.210271000      0.836161000      3.138275000
7        8.043625000      2.725100000      4.381107000
8        6.461211000      1.463259000      2.372303000
16       5.274149000     -0.132222000      5.454382000
6        6.248103000      1.449229000      5.446230000
7        7.853741000     -0.294465000      2.827903000
8       11.716117000      0.329806000      1.906005000
6        7.851778000     -0.938180000      1.528959000
6        6.509204000     -1.635677000      1.259474000
7        6.251907000     -2.077608000     -0.001155000
6        6.741680000     -1.546047000     -1.270757000
6        5.856565000     -0.413830000     -1.851908000
7        4.681303000     -0.154169000     -1.226187000
6        9.018015000     -2.006971000      1.544375000
8        9.958163000     -1.772475000      2.574167000
8        5.737772000     -1.877791000      2.194461000
6        6.945152000     -2.668901000     -2.327238000
6        5.723362000     -3.514867000     -2.639579000
6        5.634110000     -4.840856000     -2.148504000
6        4.505439000     -5.603142000     -2.429272000
6        3.431567000     -5.056800000     -3.181318000
6        3.506322000     -3.753905000     -3.662971000
6        4.668802000     -2.994465000     -3.398218000
8        2.447261000     -5.948970000     -3.342257000
8        4.251445000     -6.869137000     -2.083508000
8        6.259780000      0.224953000     -2.824445000
8       12.067848000     -1.027138000     -0.131924000
8        2.703009000     -8.410298000     -3.223646000
1       -0.822916000     -5.936581000      2.640206000
1       -0.445768000     -7.557201000      3.218369000
1        0.415731000     -5.486134000      4.526124000
1        2.105958000     -6.778809000      5.376557000
1        2.325232000     -7.593651000      4.024271000
1        1.913171000     -8.526777000      2.022638000
1        3.054624000     -8.715039000     -0.145057000
1        0.478017000     -5.718685000     -1.790071000
1       -0.648679000     -5.486523000      0.396761000
1        3.613312000     -3.251417000      2.317694000
1        0.746372000     -3.716679000      2.749901000
1        3.409108000     -3.083036000     -1.237587000
1        1.518872000     -3.478558000      0.096991000
1        2.849259000     -4.619849000      0.399923000
1        1.574351000      0.617781000      2.558843000
1        4.003252000     -1.014513000      2.126389000
1        4.458319000      1.444273000      3.236703000
1        2.977806000      2.337397000      3.631085000
1        3.882271000      2.939746000      1.871722000
1        2.183776000      3.512387000     -0.419519000
1        5.566369000      2.861646000     -0.038373000
1        6.066043000      4.859435000     -2.151521000
1        9.060430000      5.897922000     -0.014965000
1        9.079552000      4.846969000     -1.356062000
1        2.815576000      5.879828000      0.279586000
1        2.067128000      4.932967000      1.593847000
1        4.869011000      5.349180000      1.314558000
1        6.729694000      2.463020000     -2.723134000
1        7.821851000      3.771082000     -3.134277000
1        7.873100000      2.772385000      0.449152000
1        9.755928000      1.640632000      1.476856000
1       11.372660000      0.725947000     -2.382415000
1        9.515984000      1.951253000     -3.445427000
1       12.855289000      2.899751000      6.079191000
1       14.544447000      3.330209000      5.810652000
1       13.567534000      5.424509000      4.543349000
1       13.775162000      5.018592000      7.420056000
1       13.539103000      6.465064000      6.780386000
1       15.127164000      3.998115000      3.289997000
1       15.091313000      3.029332000      0.986879000
1       11.821918000      1.469058000      4.445568000
1        9.311276000      5.225753000      5.873667000
1       11.261690000      4.011153000      4.053326000
1        7.906121000      5.217651000      2.068208000
1        9.062703000      6.493238000      3.826387000
1        7.596378000      5.593226000      4.275049000
1        8.270170000      0.777271000      5.047532000
1        7.842308000      3.217630000      3.513253000
1        5.592392000      2.235820000      5.069309000
1        6.555603000      1.712069000      6.462095000
1        8.549774000     -0.681412000      3.460258000
1        8.051213000     -0.180069000      0.768849000
1        5.370143000     -2.597073000     -0.057526000
1        7.717261000     -1.079419000     -1.112450000
1        4.066047000      0.522187000     -1.659880000
1        4.221678000     -0.837314000     -0.630796000
1        8.589272000     -2.993685000      1.743558000
1        9.501068000     -2.023284000      0.561879000
1       10.591070000     -1.071195000      2.297327000
1        7.309153000     -2.163832000     -3.229056000
1        7.755349000     -3.311531000     -1.964358000
1        6.441183000     -5.268002000     -1.558253000
1        2.692859000     -3.341830000     -4.254938000
1        4.742793000     -1.986054000     -3.797104000
1       12.850894000     -1.431531000      0.271454000
1        3.332759000     -8.341134000     -3.957263000
