# Supplementary material for: Dual Stimuli-Responsive Dynamic Covalent Peptide Tags: Toward Sequence-Controlled Release in Tumor-like Microenvironments
Source: J Am Chem Soc. 2021 Oct 10;143(41):17047–58. doi: 10.1021/jacs.1c06559 (PMC8532147; doi:10.1021/jacs.1c06559)
Supplement: Supplementary file 1 — ja1c06559_si_001.zip [file ja1c06559_si_001.zip › bSCSb_S3-OSCSO_parallel.xyz]

7       -4.365008000     -2.890858000     -0.568898000
6       -4.913746000     -2.298509000     -1.798177000
6       -4.947019000     -0.764133000     -1.658997000
7       -4.897800000     -0.324790000     -0.371228000
6       -5.033544000      1.064731000      0.019061000
6       -6.088724000      1.220042000      1.109126000
8       -5.725490000      0.341510000      2.172484000
6       -3.709807000      1.742382000      0.455888000
7       -2.580788000      1.065207000      0.115447000
6       -1.251734000      1.632568000      0.185527000
6       -0.562649000      1.695323000     -1.204881000
7       -1.403247000      1.702066000     -2.252534000
6       -1.055018000      2.054849000     -3.626036000
6       -2.340506000      1.783171000     -4.464652000
8       -3.507383000      2.166712000     -3.744359000
6       -0.622204000      3.537554000     -3.635025000
7        0.635077000      3.935864000     -4.057615000
6        1.679151000      3.488234000     -4.997279000
6        1.517923000      4.077193000     -6.424674000
6        0.406002000      3.551629000     -7.304096000
6        0.706688000      2.665275000     -8.346461000
6       -0.295189000      2.160746000     -9.169850000
6       -1.651131000      2.486453000     -8.987719000
5       -2.806077000      1.695570000     -9.814444000
8       -4.018194000      2.448401000     -9.889173000
8       -3.015431000      0.327031000     -9.121860000
6       -2.341058000     -0.580698000     -9.838571000
6       -1.918615000     -0.037403000    -11.080295000
8       -2.279818000      1.249818000    -11.190027000
6       -1.214364000     -0.818656000    -11.985168000
6       -0.885160000     -2.142719000    -11.626129000
6       -1.266302000     -2.680240000    -10.394886000
6       -2.024317000     -1.887681000     -9.493221000
6       -1.932499000      3.413059000     -7.970264000
6       -0.931036000      3.947737000     -7.150141000
6        2.023681000      1.984770000     -4.967391000
7        2.128681000      1.430835000     -3.741426000
8        2.304644000      1.389519000     -6.011692000
8       -1.356661000      4.380297000     -3.131330000
8        0.666361000      1.802423000     -1.274667000
6       -0.313496000      1.027448000      1.252170000
16      -0.468998000     -0.764127000      1.696982000
8       -3.718493000      2.842883000      0.995864000
8       -5.024777000     -0.012011000     -2.633257000
6       -4.240996000     -2.706072000     -3.131529000
6       -3.976082000     -4.194436000     -3.283174000
6       -2.822795000     -4.627309000     -3.951940000
6       -2.525475000     -5.985841000     -4.085061000
6       -3.335077000     -6.984739000     -3.519322000
5       -2.957989000     -8.561149000     -3.569927000
8       -3.403865000     -9.165938000     -4.778247000
8       -1.405155000     -8.775081000     -3.367983000
6       -1.230622000     -9.322953000     -2.149737000
6       -0.032433000     -9.605591000     -1.522614000
6       -0.042873000    -10.069808000     -0.184815000
6        1.263044000    -10.138480000      0.578091000
6        1.858386000     -8.718853000      0.847404000
7        0.896665000     -7.768363000      1.428515000
6        2.502327000     -8.164859000     -0.443592000
7        2.041540000     -6.958149000     -0.848049000
6        2.500960000     -6.312308000     -2.074754000
6        1.893450000     -6.949785000     -3.352621000
8        0.496144000     -6.715835000     -3.437763000
6        2.214296000     -4.801420000     -1.986000000
7        0.878394000     -4.495429000     -1.991941000
6        0.408698000     -3.123796000     -2.080667000
6        0.816686000     -2.380858000     -3.379536000
7        0.964404000     -3.136565000     -4.483053000
6        1.170686000     -2.545662000     -5.796558000
6        2.613790000     -1.988091000     -5.964320000
8        2.730462000     -1.192932000     -7.128976000
6        0.965009000     -3.654707000     -6.832346000
7        0.526785000     -3.245545000     -8.045338000
6        0.539467000     -4.096780000     -9.227129000
6       -0.815426000     -4.066466000     -9.983142000
6        1.712251000     -3.772478000    -10.179955000
7        2.592918000     -2.825017000     -9.767844000
8        1.836520000     -4.385954000    -11.237413000
8        1.278709000     -4.814431000     -6.556459000
8        0.881401000     -1.147962000     -3.393624000
6        0.751338000     -2.267569000     -0.837832000
16      -0.860818000     -1.834308000     -0.035132000
8        3.095882000     -3.953806000     -1.901723000
8        3.365459000     -8.807024000     -1.045707000
6       -1.270600000    -10.307187000      0.438654000
6       -2.497216000    -10.095058000     -0.229441000
6       -2.471916000     -9.583681000     -1.520254000
8       -3.499083000     -9.269719000     -2.317303000
6       -4.502040000     -6.539660000     -2.876677000
6       -4.829956000     -5.184562000     -2.774361000
1       -5.969614000     -2.603906000     -1.838543000
1       -5.358747000      1.616360000     -0.871411000
1       -1.402553000      2.682723000      0.468154000
1       -0.268258000      1.393162000     -3.982472000
1        2.592984000      3.954946000     -4.596433000
1        2.697114000     -8.829883000      1.546702000
1        3.587486000     -6.421873000     -2.135881000
1       -0.683478000     -3.213629000     -2.171729000
1        0.471220000     -1.713075000     -5.930309000
1        0.719552000     -5.113600000     -8.865257000
1       -3.348042000     -2.798586000     -0.568481000
1       -4.539686000     -3.894057000     -0.584553000
1       -4.873029000     -1.052690000      0.340952000
1       -6.094531000      2.267969000      1.431958000
1       -7.075354000      0.958277000      0.697966000
1       -6.350954000      0.471388000      2.899725000
1       -2.683841000      0.146316000     -0.294506000
1       -2.397391000      1.832845000     -2.082993000
1       -2.361194000      0.711738000     -4.695967000
1       -2.286707000      2.330020000     -5.409639000
1       -4.060235000      1.379261000     -3.587997000
1        0.689001000      4.938504000     -3.902618000
1        2.478218000      3.922963000     -6.929710000
1        1.410743000      5.163600000     -6.285911000
1        1.739463000      2.359108000     -8.496088000
1       -0.018570000      1.475790000     -9.966889000
1       -4.693135000      1.856877000    -10.253346000
1       -0.903139000     -0.403387000    -12.940842000
1       -0.298061000     -2.752137000    -12.309160000
1       -2.361932000     -2.295585000     -8.542522000
1       -2.965542000      3.718355000     -7.816708000
1       -1.195362000      4.675417000     -6.382730000
1        1.703041000      1.869007000     -2.923418000
1        2.104563000      0.414371000     -3.703539000
1       -0.507574000      1.501864000      2.220610000
1        0.711933000      1.242881000      0.948261000
1       -3.288647000     -2.166794000     -3.222303000
1       -4.866073000     -2.325305000     -3.949288000
1       -2.151114000     -3.886325000     -4.385602000
1       -1.622217000     -6.264619000     -4.619576000
1       -3.148653000    -10.100465000     -4.753370000
1        0.908677000     -9.446600000     -2.037695000
1        1.103420000    -10.630278000      1.547095000
1        2.023833000    -10.712835000      0.036449000
1        0.902446000     -7.840770000      2.443036000
1       -0.043336000     -8.032262000      1.127050000
1        1.353106000     -6.520127000     -0.245394000
1        2.382079000     -6.501623000     -4.229189000
1        2.131189000     -8.017763000     -3.340221000
1       -0.047805000     -7.536492000     -3.489045000
1        0.263672000     -5.242673000     -2.325448000
1        0.927588000     -4.151688000     -4.453154000
1        2.874799000     -1.416801000     -5.068528000
1        3.307762000     -2.831617000     -6.048131000
1        2.520128000     -0.270421000     -6.867130000
1        0.198916000     -2.292817000     -8.164344000
1       -1.561678000     -4.534728000     -9.329661000
1       -0.688849000     -4.710137000    -10.859108000
1        3.336468000     -2.590475000    -10.409400000
1        2.490681000     -2.270746000     -8.921869000
1        1.253710000     -1.347594000     -1.132685000
1        1.358709000     -2.831864000     -0.132004000
1       -1.283812000    -10.661243000      1.468958000
1       -3.445924000    -10.293901000      0.262217000
1       -5.163252000     -7.277650000     -2.428049000
1       -5.761087000     -4.901847000     -2.281851000
