# Supplementary material for: Dual Stimuli-Responsive Dynamic Covalent Peptide Tags: Toward Sequence-Controlled Release in Tumor-like Microenvironments
Source: J Am Chem Soc. 2021 Oct 10;143(41):17047–58. doi: 10.1021/jacs.1c06559 (PMC8532147; doi:10.1021/jacs.1c06559)
Supplement: Supplementary file 1 — ja1c06559_si_001.zip [file ja1c06559_si_001.zip › fluorescein~RGD_antiparallel.xyz]

6        0.710416000     -4.436953000      5.641310000
6        1.629832000     -3.535814000      6.524939000
6        2.350363000     -2.338622000      5.821352000
8        2.455472000     -1.251561000      6.375537000
6        1.469818000     -5.274721000      4.624711000
6        2.456732000     -6.186001000      5.038307000
6        3.331193000     -6.761696000      4.117061000
6        3.285008000     -6.451574000      2.744555000
6        2.217793000     -5.637796000      2.333062000
6        1.323330000     -5.065502000      3.245746000
6        3.744816000     -1.756526000      3.818292000
6        3.106176000     -0.369071000      3.608767000
7        2.904389000     -2.636542000      4.619125000
8        1.931577000     -0.226786000      3.291343000
8        4.813653000     -1.783169000      1.625575000
6        3.898981000     -2.475518000      2.465920000
6        3.589212000      2.000664000      3.391662000
6        3.765305000      2.224620000      1.860389000
7        3.980906000      0.668312000      3.763158000
8        4.260491000      1.387777000      1.118912000
16       4.138803000      3.183133000      5.967651000
6        4.409738000      3.069408000      4.142229000
7        3.376439000      3.448043000      1.383195000
5        4.481142000     -6.894390000      1.742755000
6        3.708036000      3.873499000      0.031946000
6        5.218149000      3.888402000     -0.271284000
7        6.017135000      4.080331000      0.810382000
6        7.406286000      4.488130000      0.729989000
6        7.475418000      5.953785000      0.242162000
7        8.714519000      6.396370000     -0.086178000
6        3.189068000      5.312920000     -0.177586000
8        3.684968000      6.204605000      0.804113000
8        5.618352000      3.828584000     -1.429668000
6        8.273360000      3.497495000     -0.082332000
6        9.693003000      3.256293000      0.416695000
6       10.287492000      3.924341000      1.496328000
6       11.550591000      3.547740000      1.966427000
6       12.278104000      2.498003000      1.393107000
6       11.689675000      1.864684000      0.283714000
6       10.433379000      2.230320000     -0.197660000
5       13.652800000      1.970815000      2.047830000
8        6.491247000      6.694948000      0.197345000
6       15.065518000      2.466250000      8.027664000
6       14.752241000      3.689385000      8.931583000
6       13.262032000      4.128090000      8.954472000
8       12.698010000      4.359168000     10.022964000
6       14.952012000      2.697929000      6.532649000
6       15.713436000      3.687512000      5.901001000
6       15.645392000      3.894109000      4.510330000
6       14.806839000      3.082184000      3.755919000
6       14.043665000      2.065194000      4.384045000
6       14.098300000      1.873728000      5.756797000
8       14.599045000      3.112501000      2.438408000
6       11.365517000      4.948525000      7.623091000
6       10.283418000      3.850556000      7.528071000
7       12.692981000      4.357786000      7.745672000
8       10.094182000      3.113564000      8.501107000
8       11.573487000      5.364244000      5.268195000
6       11.349617000      6.007633000      6.526070000
6        8.459626000      2.820640000      6.234247000
6        8.422819000      2.325694000      4.769803000
7        9.564629000      3.770843000      6.386553000
8        7.801926000      2.950179000      3.903692000
16       5.787881000      2.222528000      6.795387000
6        7.132531000      3.489524000      6.621882000
7        9.140026000      1.213611000      4.561294000
8       13.327004000      1.384621000      3.477905000
6        9.166038000      0.443895000      3.335282000
6        7.762652000     -0.180316000      3.107347000
7        7.530697000     -0.897235000      1.980951000
6        8.322660000     -1.039816000      0.767719000
6        7.692084000     -0.361705000     -0.473684000
7        6.510655000      0.273610000     -0.308351000
6       10.250401000     -0.675070000      3.536130000
8       11.282321000     -0.286019000      4.414484000
8        6.896660000     -0.074495000      3.981609000
6        8.665207000     -2.525553000      0.456898000
6        7.485145000     -3.480157000      0.397733000
6        7.273726000     -4.405933000      1.446734000
6        6.200833000     -5.283727000      1.376275000
6        5.309935000     -5.265594000      0.280026000
6        5.498371000     -4.350603000     -0.751250000
6        6.598485000     -3.468236000     -0.686880000
8        4.356503000     -6.203260000      0.392300000
8        5.839815000     -6.237086000      2.264692000
8        8.293432000     -0.398931000     -1.547107000
8       14.274379000      0.995600000      1.218045000
8        4.609455000     -8.307090000      1.663365000
1       -0.039058000     -3.816642000      5.133128000
1        0.166234000     -5.080435000      6.344381000
1        2.432994000     -4.176775000      6.894556000
1        2.579465000     -6.403019000      6.098765000
1        4.107650000     -7.428996000      4.482160000
1        2.119073000     -5.402267000      1.276055000
1        0.552857000     -4.382034000      2.891071000
1        4.731035000     -1.639362000      4.283073000
1        2.736192000     -3.560387000      4.243227000
1        4.959737000     -2.337721000      0.836351000
1        2.908432000     -2.529640000      1.995342000
1        4.251129000     -3.497590000      2.651375000
1        2.523245000      2.103161000      3.623560000
1        4.976157000      0.456866000      3.853388000
1        5.482139000      2.928069000      3.970023000
1        4.148005000      4.069291000      3.781105000
1        3.039371000      4.165602000      2.011684000
1        3.251957000      3.203566000     -0.703331000
1        5.555286000      4.217964000      1.696725000
1        7.760502000      4.474133000      1.766376000
1        8.808951000      7.339670000     -0.434635000
1        9.516967000      5.779532000     -0.098781000
1        3.452741000      5.624664000     -1.197008000
1        2.096530000      5.319006000     -0.085395000
1        4.633353000      6.378987000      0.611020000
1        7.746276000      2.540245000     -0.054257000
1        8.274338000      3.789888000     -1.137849000
1        9.756978000      4.718514000      2.017144000
1       11.961929000      4.065046000      2.831858000
1       12.228474000      1.050300000     -0.193643000
1        9.991905000      1.681258000     -1.027969000
1       14.406983000      1.640377000      8.325304000
1       16.089057000      2.158675000      8.284214000
1       15.317945000      4.545618000      8.541112000
1       16.390927000      4.304734000      6.489680000
1       16.240413000      4.663688000      4.026335000
1       13.502878000      1.091196000      6.220905000
1       11.153608000      5.462786000      8.565712000
1       13.161077000      4.036825000      6.901009000
1       11.761768000      6.029274000      4.589539000
1       12.138961000      6.739326000      6.740951000
1       10.382944000      6.530759000      6.542383000
1        8.666098000      1.985518000      6.909049000
1        9.890099000      4.289324000      5.574915000
1        6.845173000      4.189591000      5.835837000
1        7.257043000      4.032641000      7.562274000
1        9.737998000      0.848646000      5.294526000
1        9.436844000      1.096111000      2.497741000
1        6.604015000     -1.340463000      1.977747000
1        9.269651000     -0.509167000      0.899407000
1        6.119353000      0.753427000     -1.108201000
1        5.965498000      0.294084000      0.546050000
1        9.773050000     -1.547243000      3.995330000
1       10.640822000     -0.978466000      2.557689000
1       11.926630000      0.304765000      3.958004000
1        9.204193000     -2.516140000     -0.496419000
1        9.366043000     -2.868217000      1.226499000
1        7.950620000     -4.441597000      2.296944000
1        4.825298000     -4.343570000     -1.604455000
1        6.772089000     -2.779092000     -1.509182000
1       15.081548000      0.681834000      1.649831000
1        5.340615000     -8.513494000      1.061979000
7        0.901578000     -3.055728000      7.696219000
7       15.226167000      3.385717000     10.276705000
1        0.200268000     -2.348216000      7.496182000
1       15.293593000      2.400891000     10.511439000
8        6.330671000     -1.655700000      9.956524000
6        6.435819000     -2.907256000      9.696004000
8        7.490926000     -3.536776000      9.535820000
6        5.120506000     -3.666868000      9.571249000
6        3.913824000     -2.965223000      9.462364000
6        2.702539000     -3.626834000      9.255084000
6        2.680584000     -5.026873000      9.286535000
6        3.870919000     -5.736885000      9.419642000
6        5.105751000     -5.072070000      9.496719000
6        6.325759000     -5.916713000      9.291755000
6        6.929819000     -6.644012000     10.300943000
6        6.608474000     -6.500218000     11.698688000
6        7.238684000     -7.225896000     12.655733000
6        8.288213000     -8.209625000     12.338252000
8        8.848112000     -8.876693000     13.227002000
6        8.605486000     -8.345863000     10.925735000
6        7.962331000     -7.604399000      9.977784000
8        8.305236000     -7.824187000      8.665160000
6        7.679788000     -7.155409000      7.652560000
6        8.016877000     -7.527913000      6.354185000
6        7.374983000     -6.908734000      5.273977000
8        7.667498000     -7.321343000      4.027232000
6        6.439645000     -5.876534000      5.517170000
6        6.119183000     -5.526967000      6.811374000
6        6.707833000     -6.167665000      7.924771000
6        1.469575000     -2.822119000      8.937233000
8        0.971248000     -2.035062000      9.731960000
1        3.946006000     -1.882157000      9.469730000
1        1.740900000     -5.559961000      9.163944000
1        3.856389000     -6.823461000      9.396273000
1        5.844492000     -5.774386000     11.963221000
1        6.995595000     -7.106617000     13.708340000
1        9.364088000     -9.065001000     10.635156000
1        8.741378000     -8.316145000      6.183791000
1        7.022884000     -6.931724000      3.378320000
1        5.958291000     -5.392563000      4.675570000
1        5.391169000     -4.742644000      6.982456000
6       16.543038000      6.332554000     11.009105000
6       17.526309000      5.999695000     12.114891000
8       17.521897000      6.485991000     13.224634000
6       15.139118000      5.706714000     11.253592000
7       14.542257000      6.225977000     12.473969000
6       15.274551000      4.169997000     11.389927000
8       15.528966000      3.701825000     12.495672000
6       13.262745000      6.653396000     12.684028000
8       12.802063000      6.753775000     13.819391000
6       12.429084000      7.090535000     11.476521000
7       11.054505000      7.218087000     11.915478000
6        7.464514000      1.205878000     10.273847000
7        6.153529000      1.013473000     10.550607000
7        8.217461000      0.146521000     10.003026000
7        8.011124000      2.437686000     10.323807000
6        7.298767000      3.664602000     10.663324000
6        8.287824000      4.719095000     11.188302000
6        7.712262000      6.138612000     11.111349000
7        7.954169000      8.536263000     11.525154000
6        8.611601000      7.230218000     11.710906000
6       10.006768000      7.215315000     11.059658000
8       10.137801000      7.258965000      9.830814000
8       18.431876000      5.073466000     11.722737000
1       16.935465000      5.983647000     10.049630000
1       16.428267000      7.419883000     10.978043000
1       14.986155000      5.884054000     13.321849000
1       14.509913000      5.975967000     10.409769000
1       10.929779000      7.121744000     12.918381000
1       12.820925000      8.047360000     11.099234000
1       12.475806000      6.358211000     10.669685000
1        5.511197000      1.726231000     10.230814000
1        5.839577000      0.041290000     10.420851000
1        9.223577000      0.227606000      9.990526000
1        8.871958000      2.569272000      9.790634000
1        8.516426000      9.263003000     11.969124000
1        7.970815000      8.748149000     10.526147000
1        6.763991000      4.060517000      9.785376000
1        6.545328000      3.432316000     11.423259000
1        8.571239000      4.463517000     12.217610000
1        9.204338000      4.668084000     10.589257000
1        7.538012000      6.391455000     10.057068000
1        6.742258000      6.200242000     11.619731000
1        8.707777000      7.064080000     12.792146000
1       18.965438000      4.865723000     12.513277000
1        7.709555000     -0.783257000      9.922054000
