# Supplementary material for: Dual Stimuli-Responsive Dynamic Covalent Peptide Tags: Toward Sequence-Controlled Release in Tumor-like Microenvironments
Source: J Am Chem Soc. 2021 Oct 10;143(41):17047–58. doi: 10.1021/jacs.1c06559 (PMC8532147; doi:10.1021/jacs.1c06559)
Supplement: Supplementary file 1 — ja1c06559_si_001.zip [file ja1c06559_si_001.zip › fluorescein~RGD_parallel.xyz]

6       -4.949873000     -2.660508000     -1.793353000
6       -5.209271000     -1.144357000     -1.902224000
7       -5.672547000     -0.544542000     -0.782959000
6       -6.000660000      0.859653000     -0.630640000
6       -7.315650000      0.993736000      0.158649000
8       -7.282709000      0.293204000      1.394367000
6       -4.871571000      1.692352000      0.025173000
7       -3.656100000      1.075347000      0.077600000
6       -2.420077000      1.778148000      0.347755000
6       -1.527457000      1.931524000     -0.906921000
7       -2.155296000      1.869692000     -2.087496000
6       -1.506179000      2.125738000     -3.359258000
6       -2.446264000      1.555666000     -4.463462000
8       -3.813712000      1.797040000     -4.159955000
6       -1.247245000      3.634403000     -3.510404000
7       -0.096238000      4.036679000     -4.140699000
6        1.126484000      3.337489000     -4.544856000
6        1.617147000      3.839275000     -5.922790000
6        0.962164000      3.207659000     -7.132010000
6        1.711896000      2.367897000     -7.969602000
6        1.147988000      1.807029000     -9.121580000
6       -0.190290000      2.038569000     -9.487564000
5       -0.880230000      1.310173000    -10.766844000
8       -1.882362000      2.142210000    -11.351910000
8       -1.460021000     -0.044503000    -10.298374000
6       -0.617878000     -0.996986000    -10.708514000
6        0.350727000     -0.475332000    -11.606734000
8        0.186402000      0.843632000    -11.774734000
6        1.303998000     -1.310584000    -12.172132000
6        1.340364000     -2.665020000    -11.776321000
6        0.427495000     -3.178992000    -10.853216000
6       -0.588579000     -2.332960000    -10.334891000
6       -0.924798000      2.882781000     -8.638160000
6       -0.368464000      3.462308000     -7.494280000
6        2.266612000      3.500705000     -3.488401000
7        1.892775000      3.377436000     -2.190137000
8        3.428404000      3.723854000     -3.818793000
8       -2.054519000      4.460838000     -3.100960000
8       -0.311483000      2.127997000     -0.775637000
6       -1.610807000      1.244509000      1.536712000
16      -1.158127000     -0.566891000      1.639325000
8       -5.074672000      2.844064000      0.388545000
8       -4.976931000     -0.565261000     -2.966664000
6       -6.068526000     -3.525066000     -2.449664000
6       -5.633394000     -4.975244000     -2.483255000
6       -4.677759000     -5.410301000     -3.413147000
6       -4.111554000     -6.680455000     -3.311901000
6       -4.451873000     -7.572640000     -2.278029000
5       -3.679322000     -8.986824000     -2.122839000
8       -4.114438000     -9.910619000     -3.122697000
8       -2.129891000     -8.742006000     -2.216334000
6       -1.582216000     -9.167366000     -1.055158000
6       -0.242672000     -9.180890000     -0.713527000
6        0.133954000     -9.560995000      0.595173000
6        1.572906000     -9.413031000      1.031122000
6        2.078504000     -7.947218000      1.162747000
6        2.246975000     -7.282393000     -0.221388000
7        1.395464000     -6.273788000     -0.574199000
6        1.463497000     -5.707646000     -1.920688000
6        0.500429000     -6.405991000     -2.898661000
8       -0.844851000     -6.226580000     -2.474521000
6        1.328491000     -4.165014000     -1.866483000
7        0.116355000     -3.674944000     -2.257289000
6       -0.200545000     -2.265374000     -2.448966000
6        0.393623000     -1.637619000     -3.744415000
7        0.874252000     -2.506734000     -4.649494000
6        1.137769000     -2.177290000     -6.038191000
6        2.397508000     -1.284050000     -6.198603000
8        2.620192000     -0.907434000     -7.552101000
6        1.331702000     -3.523893000     -6.764972000
7        1.212445000     -3.460735000     -8.106044000
6        1.587115000     -4.523330000     -9.027134000
6        0.615593000     -4.553127000    -10.245702000
6        3.046312000     -4.408541000     -9.524894000
7        3.748658000     -3.316827000     -9.122536000
8        3.520051000     -5.289807000    -10.236432000
8        1.610639000     -4.544352000     -6.129641000
8        0.282115000     -0.426730000     -3.948130000
6        0.028811000     -1.360577000     -1.221275000
16      -1.501619000     -1.491046000     -0.185448000
8        2.274082000     -3.446808000     -1.536935000
8        3.155617000     -7.678421000     -0.947188000
6       -0.846100000    -10.009387000      1.477971000
6       -2.201609000    -10.076027000      1.103083000
6       -2.570693000     -9.624855000     -0.157164000
8       -3.800942000     -9.557569000     -0.701075000
6       -5.452787000     -7.143174000     -1.394495000
6       -6.038356000     -5.877303000     -1.491801000
1       -4.050367000     -2.807614000     -2.395093000
1       -5.937890000     -1.166312000     -0.020830000
1       -6.135684000      1.291433000     -1.629990000
1       -7.458140000      2.049350000      0.398743000
1       -8.148624000      0.655707000     -0.474440000
1       -7.410364000     -0.656321000      1.228334000
1       -3.586170000      0.121605000     -0.252110000
1       -2.721440000      2.799118000      0.619531000
1       -3.167458000      1.888120000     -2.135880000
1       -0.579612000      1.554569000     -3.391023000
1       -2.241005000      0.482684000     -4.544461000
1       -2.202159000      2.019506000     -5.425014000
1       -4.230617000      0.953007000     -3.905153000
1       -0.038867000      5.049726000     -4.175929000
1        0.909163000      2.266751000     -4.614475000
1        2.694609000      3.662252000     -5.952340000
1        1.493218000      4.932758000     -5.942060000
1        2.761416000      2.186578000     -7.735389000
1        1.773720000      1.202914000     -9.776569000
1       -2.340525000      1.609829000    -12.018790000
1        2.029675000     -0.914004000    -12.877869000
1        2.119690000     -3.314036000    -12.170385000
1       -1.327704000     -2.716639000     -9.634478000
1       -1.957293000      3.104875000     -8.897725000
1       -0.969694000      4.133859000     -6.883616000
1        0.999080000      2.998589000     -1.878888000
1        2.651587000      3.347271000     -1.522690000
1       -2.178177000      1.410234000      2.457042000
1       -0.675264000      1.804324000      1.569696000
1       -6.230119000     -3.122328000     -3.456493000
1       -6.996090000     -3.400174000     -1.881657000
1       -4.359091000     -4.738064000     -4.210164000
1       -3.360071000     -6.977110000     -4.039948000
1       -3.580876000    -10.715162000     -3.037335000
1        0.510442000     -8.889490000     -1.437189000
1        1.717547000     -9.893301000      2.006669000
1        2.258565000     -9.898997000      0.324782000
1        3.095827000     -7.990274000      1.556577000
1        0.517975000     -6.167725000     -0.075380000
1        2.484133000     -5.890091000     -2.267195000
1        0.647711000     -5.990766000     -3.907410000
1        0.767032000     -7.465958000     -2.943699000
1       -1.340490000     -7.080060000     -2.475390000
1       -0.618935000     -4.366042000     -2.412038000
1       -1.275380000     -2.247970000     -2.682613000
1        0.977765000     -3.491998000     -4.429209000
1        0.281683000     -1.628416000     -6.452825000
1        2.281093000     -0.407872000     -5.553894000
1        3.278590000     -1.845810000     -5.873157000
1        2.046686000     -0.150370000     -7.777221000
1        0.938238000     -2.579943000     -8.530743000
1        1.528905000     -5.469493000     -8.482168000
1       -0.344426000     -4.953959000     -9.898572000
1        1.037049000     -5.264350000    -10.962916000
1        4.659605000     -3.195608000     -9.542533000
1        3.310589000     -2.505440000     -8.694717000
1        0.163126000     -0.327571000     -1.540502000
1        0.886747000     -1.695948000     -0.644012000
1       -0.565978000    -10.293814000      2.489844000
1       -2.945639000    -10.441962000      1.800412000
1       -5.762962000     -7.809445000     -0.592041000
1       -6.793754000     -5.571178000     -0.768741000
7       -4.584191000     -3.151564000     -0.450672000
7        1.310809000     -7.140491000      2.107936000
6       -4.240467000     -7.297147000      4.642398000
8       -1.319372000     -6.295029000      1.710325000
6       -2.068919000     -6.538603000      2.702702000
8       -1.782500000     -7.192545000      3.735126000
6       -3.448921000     -5.882255000      2.686580000
6       -3.757884000     -4.951866000      1.694095000
6       -4.977441000     -4.264628000      1.689951000
6       -5.886764000     -4.497783000      2.730283000
6       -5.604499000     -5.443271000      3.710003000
6       -4.397338000     -6.157517000      3.689365000
6       -3.867938000     -7.141406000      5.970373000
6       -3.401500000     -5.901739000      6.529407000
6       -2.836327000     -5.846451000      7.765301000
6       -2.629596000     -7.048388000      8.578287000
8       -1.931995000     -7.011892000      9.626510000
6       -3.225057000     -8.260631000      8.074221000
6       -3.786877000     -8.296417000      6.826415000
8       -4.266133000     -9.504448000      6.393941000
6       -4.682848000     -9.669451000      5.108311000
6       -5.119186000    -10.942668000      4.756310000
6       -5.518242000    -11.173476000      3.439804000
8       -5.920036000    -12.432884000      3.118597000
6       -5.492274000    -10.135788000      2.488512000
6       -5.072430000     -8.875372000      2.863679000
6       -4.663847000     -8.596712000      4.188013000
6       -5.416766000     -3.325312000      0.607107000
8       -6.509718000     -2.730956000      0.693609000
6        0.686820000     -4.379748000      3.085466000
6        1.916461000     -3.833129000      2.388534000
7        1.674198000     -5.149128000      5.191344000
8        2.981737000     -7.017827000      3.656276000
8        3.028284000     -3.780139000      2.886406000
6        1.009058000     -5.600077000      3.978259000
6        1.859073000     -6.664010000      3.229678000
7        0.565727000     -7.315384000      7.962637000
8        2.310545000     -5.307279000      7.360190000
6        1.588377000     -5.685264000      6.430961000
6        0.547019000     -6.805580000      6.613230000
7        3.787358000     -8.840322000      5.847000000
7        4.484700000     -6.629825000      5.932117000
6        4.129025000     -7.753497000      6.571172000
7        4.157825000     -7.814969000      7.914252000
8        1.531672000     -9.335893000      7.492596000
7       -0.180161000     -9.495086000     10.213933000
6        4.363748000     -9.024762000      8.722182000
6        3.667608000     -8.996104000     10.100231000
6        2.275847000     -9.654253000     10.225492000
6        1.060647000     -8.814917000      9.812718000
6        1.086704000     -8.509674000      8.308088000
8        1.619234000     -3.438307000      1.146587000
1       -3.743909000     -3.711758000     -0.447173000
1        0.299581000     -6.942215000      1.935873000
1       -2.991341000     -4.815074000      0.937822000
1       -6.824450000     -3.953585000      2.733866000
1       -6.337177000     -5.653694000      4.484791000
1       -3.483008000     -5.009338000      5.916049000
1       -2.461313000     -4.911686000      8.173532000
1       -3.154504000     -9.169500000      8.661976000
1       -5.119894000    -11.744253000      5.485585000
1       -6.088584000    -12.469467000      2.163060000
1       -5.733680000    -10.330334000      1.446256000
1       -5.027891000     -8.093782000      2.114902000
1       -0.064885000     -4.653894000      2.345671000
1        0.259257000     -3.590720000      3.716771000
1        2.414251000     -4.468592000      5.045560000
1        0.054552000     -6.076682000      4.226353000
1        0.071688000     -6.791564000      8.678832000
1       -0.454326000     -6.442641000      6.360292000
1        0.759654000     -7.634691000      5.932964000
1        3.028700000     -9.375099000      6.279673000
1        3.629142000     -8.631423000      4.860431000
1        4.548953000     -5.789620000      6.494146000
1        4.185177000     -6.923320000      8.392623000
1       -0.954732000     -8.827782000     10.129567000
1       -0.366410000    -10.257156000      9.561119000
1        4.020108000     -9.885105000      8.149187000
1        5.446498000     -9.141890000      8.872187000
1        4.338249000     -9.529842000     10.785014000
1        3.634198000     -7.962255000     10.475626000
1        2.265973000    -10.592372000      9.656540000
1        2.112648000     -9.919015000     11.275931000
1        1.086943000     -7.866168000     10.363364000
1        2.416376000     -3.242633000      0.611444000
1        4.033982000     -6.502158000      5.009617000
