# Supplementary material for: Dual Stimuli-Responsive Dynamic Covalent Peptide Tags: Toward Sequence-Controlled Release in Tumor-like Microenvironments
Source: J Am Chem Soc. 2021 Oct 10;143(41):17047–58. doi: 10.1021/jacs.1c06559 (PMC8532147; doi:10.1021/jacs.1c06559)
Supplement: Supplementary file 1 — ja1c06559_si_001.zip [file ja1c06559_si_001.zip › OSCSO.xyz]

6      -10.307416000     -4.429085000     23.048104000
6      -11.146420000     -4.943979000     21.843029000
6      -11.296758000     -3.841696000     20.786819000
7      -10.471862000     -6.106813000     21.259491000
8      -12.191981000     -2.984570000     20.881655000
6      -10.833809000     -3.157676000     23.674645000
6      -11.967826000     -3.180367000     24.493081000
6      -12.517146000     -1.993330000     24.983273000
6      -11.930622000     -0.775705000     24.660614000
6      -10.772730000     -0.738805000     23.867550000
6      -10.233378000     -1.925527000     23.382616000
8      -12.403375000      0.456218000     25.059284000
6      -10.291788000     -2.875016000     18.735259000
6      -11.361123000     -3.144867000     17.658125000
7      -10.377138000     -3.851710000     19.811787000
8      -11.322333000     -4.206770000     17.028953000
8       -8.648003000     -4.397698000     17.755068000
6       -8.902588000     -3.045425000     18.073691000
6      -12.617045000     -0.933551000     18.013076000
6      -14.104284000     -0.972126000     18.446523000
7      -12.295555000     -2.199757000     17.357752000
8      -15.003029000     -0.565210000     17.705991000
16     -10.619835000      0.490233000     16.584489000
6      -12.367823000      0.286349000     17.114222000
7      -14.299896000     -1.482194000     19.681267000
8      -10.190125000      0.454704000     23.547615000
6      -15.619209000     -1.752362000     20.242846000
6      -16.362628000     -0.500739000     20.757666000
7      -15.666300000      0.665034000     20.700141000
6      -16.247985000      1.971087000     20.937864000
6      -16.681457000      2.699990000     19.641651000
7      -16.600091000      1.997173000     18.486821000
6      -15.511725000     -2.824885000     21.344013000
8      -14.620074000     -2.462057000     22.379975000
8      -17.524303000     -0.597436000     21.133239000
6      -15.284016000      2.869711000     21.753938000
6      -13.910589000      2.983170000     21.123039000
6      -13.701031000      3.830164000     20.019780000
6      -12.467805000      3.864310000     19.381430000
6      -11.405773000      3.053422000     19.822916000
6      -11.596023000      2.230236000     20.928554000
6      -12.840304000      2.197989000     21.569983000
8      -10.205282000      3.069277000     19.172571000
8      -12.177825000      4.656262000     18.292539000
8      -17.076522000      3.862271000     19.696426000
1       -9.276298000     -4.291592000     22.702606000
1      -10.291743000     -5.239362000     23.790163000
1      -12.166584000     -5.148652000     22.200860000
1      -10.123130000     -6.721552000     21.991692000
1      -11.115746000     -6.654547000     20.691612000
1      -12.446078000     -4.124963000     24.738554000
1      -13.415461000     -2.016734000     25.595682000
1       -9.348476000     -1.868582000     22.754901000
1      -13.260536000      0.349846000     25.499204000
1      -10.367369000     -1.871263000     19.154929000
1       -9.769911000     -4.668658000     19.756614000
1       -9.416955000     -4.690372000     17.223469000
1       -8.130167000     -2.733092000     18.783328000
1       -8.843865000     -2.385651000     17.195733000
1      -11.999021000     -0.848319000     18.906147000
1      -12.919082000     -2.489678000     16.608875000
1      -10.650813000     -0.412450000     15.580708000
1      -12.607116000      1.192694000     17.677707000
1      -13.029198000      0.264788000     16.245837000
1      -13.489616000     -1.864739000     20.165589000
1      -10.702192000      1.160184000     23.979876000
1      -16.266639000     -2.138787000     19.446019000
1      -14.683910000      0.622444000     20.464651000
1      -17.166324000      1.811594000     21.512087000
1      -16.916638000      2.455936000     17.644304000
1      -16.236067000      1.053199000     18.416569000
1      -16.507289000     -2.935210000     21.782232000
1      -15.227111000     -3.781181000     20.880856000
1      -13.715906000     -2.720065000     22.116967000
1      -15.760195000      3.850516000     21.837992000
1      -15.195465000      2.447732000     22.760696000
1      -14.516675000      4.453067000     19.658247000
1      -10.768310000      1.626447000     21.288075000
1      -12.970132000      1.558056000     22.439528000
1      -10.275287000      3.706917000     18.441105000
1      -12.955666000      5.186485000     18.061314000
