# Supplementary material for: Dual Stimuli-Responsive Dynamic Covalent Peptide Tags: Toward Sequence-Controlled Release in Tumor-like Microenvironments
Source: J Am Chem Soc. 2021 Oct 10;143(41):17047–58. doi: 10.1021/jacs.1c06559 (PMC8532147; doi:10.1021/jacs.1c06559)
Supplement: Supplementary file 1 — ja1c06559_si_001.zip [file ja1c06559_si_001.zip › BSCSB_S1.xyz]

6        3.500133000     -4.327543000     -0.643974000
6        2.039885000     -4.097709000     -1.110300000
6        1.136448000     -3.595186000      0.023883000
7        2.062745000     -3.102438000     -2.191222000
8        0.547029000     -4.386099000      0.771325000
6        3.703596000     -5.216636000      0.565865000
6        3.078264000     -6.465620000      0.684698000
6        3.256861000     -7.244424000      1.825172000
6        4.100199000     -6.834991000      2.873184000
6        4.770585000     -5.610528000      2.716671000
6        4.559459000     -4.806429000      1.595748000
6        0.159138000     -1.616820000      1.096429000
6       -1.285702000     -2.121589000      0.930535000
7        1.035853000     -2.258626000      0.135517000
8       -1.815694000     -2.120218000     -0.170551000
8        1.444002000      0.478045000      1.038118000
6        0.168968000     -0.091377000      0.846231000
6       -1.582483000     -2.783652000      3.412297000
6       -1.795900000     -4.286513000      3.737124000
7       -2.011140000     -2.454284000      2.056396000
8       -2.452000000     -4.636737000      4.726902000
16      -1.854800000     -0.148161000      4.436044000
6       -2.298748000     -1.931492000      4.469457000
7       -1.194854000     -5.150245000      2.896479000
6       -1.322722000     -6.600074000      3.047894000
6       -0.333811000     -7.137106000      4.111523000
7       -0.603015000     -6.749008000      5.380405000
6        0.305154000     -6.951547000      6.508424000
6       -0.143448000     -8.054676000      7.493515000
7       -1.209679000     -8.806020000      7.110218000
6       -1.096525000     -7.293116000      1.694211000
8       -1.206613000     -8.697205000      1.817090000
8        0.610666000     -7.875233000      3.795896000
6        0.524769000     -5.643268000      7.297211000
6        1.032762000     -4.463350000      6.492193000
6        0.591443000     -3.169040000      6.807987000
6        1.043288000     -2.060089000      6.093566000
6        1.959092000     -2.195930000      5.033888000
6        2.414546000     -3.494321000      4.741267000
6        1.958534000     -4.604928000      5.449379000
8        0.448502000     -8.213567000      8.551403000
5        4.245964000     -7.666403000      4.198985000
8        5.453212000     -7.654676000      4.847154000
8        3.215462000     -8.367507000      4.765307000
5        2.434713000     -0.990568000      4.156745000
8        3.665091000     -1.041704000      3.570332000
8        1.638263000      0.112600000      3.889987000
1        3.946554000     -3.344223000     -0.455618000
1        4.038017000     -4.749670000     -1.507340000
1        1.605871000     -5.062703000     -1.408872000
1        2.787862000     -3.335818000     -2.866919000
1        1.176386000     -3.103427000     -2.693860000
1        2.425127000     -6.823304000     -0.106927000
1        2.725356000     -8.189673000      1.900726000
1        5.450765000     -5.273400000      3.494618000
1        5.061760000     -3.844000000      1.523139000
1        0.535306000     -1.804529000      2.105040000
1        1.518816000     -1.703203000     -0.564113000
1        1.584963000      0.530656000      2.004136000
1       -0.589766000      0.375514000      1.490428000
1       -0.125767000      0.088257000     -0.192460000
1       -0.508410000     -2.605335000      3.492111000
1       -2.955390000     -2.737114000      1.809358000
1       -2.310908000      0.113642000      3.192918000
1       -2.015590000     -2.281283000      5.462681000
1       -3.383597000     -2.033583000      4.387665000
1       -0.586772000     -4.797414000      2.149719000
1       -2.339150000     -6.812649000      3.397332000
1       -1.364174000     -6.073157000      5.482631000
1        1.256831000     -7.303964000      6.100540000
1       -1.465199000     -9.594110000      7.688136000
1       -1.620276000     -8.712210000      6.194320000
1       -1.873826000     -6.964407000      0.998002000
1       -0.124852000     -6.985759000      1.286067000
1       -0.420384000     -8.967545000      2.322728000
1       -0.416180000     -5.363953000      7.789127000
1        1.220667000     -5.889607000      8.107085000
1       -0.113311000     -3.031858000      7.625600000
1        0.681806000     -1.073028000      6.377354000
1        3.126542000     -3.641288000      3.935072000
1        2.323986000     -5.588906000      5.171572000
1        5.388575000     -8.156812000      5.674885000
1        2.346944000     -8.255009000      4.330268000
1        3.827766000     -0.277220000      2.996353000
1        0.732261000      0.044702000      4.245691000
