# Supplementary material for: Dual Stimuli-Responsive Dynamic Covalent Peptide Tags: Toward Sequence-Controlled Release in Tumor-like Microenvironments
Source: J Am Chem Soc. 2021 Oct 10;143(41):17047–58. doi: 10.1021/jacs.1c06559 (PMC8532147; doi:10.1021/jacs.1c06559)
Supplement: Supplementary file 1 — ja1c06559_si_001.zip [file ja1c06559_si_001.zip › BSCSB_S1-OSCSO_antiparallel.xyz]

6        0.118773000     -6.500287000      3.005066000
6        0.942986000     -5.605464000      3.971776000
6        1.496052000     -4.251505000      3.445762000
7        0.138246000     -5.306832000      5.163260000
8        1.752590000     -3.351346000      4.244868000
6        0.867832000     -7.003228000      1.783701000
6        2.082162000     -7.700803000      1.901795000
6        2.876329000     -7.950952000      0.783436000
6        2.508207000     -7.532298000     -0.509163000
6        1.248291000     -6.925823000     -0.625174000
6        0.442479000     -6.666837000      0.489715000
6        2.544371000     -3.104796000      1.506218000
6        1.899132000     -1.716450000      1.699381000
7        1.761643000     -4.166328000      2.123198000
8        0.698852000     -1.519469000      1.550573000
8        3.492085000     -2.572337000     -0.669570000
6        2.623256000     -3.466652000      0.013357000
6        2.393918000      0.639089000      2.068476000
6        2.382084000      1.275772000      0.644580000
7        2.795806000     -0.738605000      2.011931000
8        2.704136000      0.661378000     -0.362930000
16       3.259299000      1.082431000      4.784328000
6        3.335953000      1.460403000      2.972846000
7        2.019639000      2.595087000      0.582599000
5        3.558011000     -7.624070000     -1.747176000
6        2.152028000      3.376212000     -0.636025000
6        3.601061000      3.589857000     -1.117193000
7        4.564512000      3.419464000     -0.179290000
6        5.911274000      3.935345000     -0.317262000
6        5.863655000      5.479892000     -0.307717000
7        7.028267000      6.095802000     -0.644897000
6        1.562415000      4.780087000     -0.378463000
8        2.147203000      5.394099000      0.756038000
8        3.814766000      3.998508000     -2.255794000
6        6.688639000      3.324502000     -1.514559000
6        8.125813000      2.906757000     -1.223006000
6        8.866543000      3.349666000     -0.117277000
6       10.133000000      2.825776000      0.158250000
6       10.725152000      1.841566000     -0.645392000
6        9.998653000      1.449676000     -1.782608000
6        8.732899000      1.964537000     -2.070421000
5       12.105357000      1.129336000     -0.198704000
8        4.875515000      6.129512000      0.036988000
6       14.026572000      2.089621000      5.589612000
6       13.865199000      3.437257000      6.330270000
6       12.415039000      3.972556000      6.465605000
7       14.507007000      3.352490000      7.650002000
8       12.096431000      4.624493000      7.462141000
6       13.852800000      2.127407000      4.080325000
6       14.645640000      2.966803000      3.291583000
6       14.506496000      3.017622000      1.891952000
6       13.554375000      2.208589000      1.286042000
6       12.761284000      1.336366000      2.069901000
6       12.895445000      1.291485000      3.451097000
8       13.255507000      2.116544000     -0.015696000
6       10.167774000      4.176991000      5.496248000
6        9.236293000      2.938582000      5.571052000
7       11.556578000      3.747842000      5.432791000
8        9.247186000      2.226407000      6.569688000
8        9.974587000      4.598394000      3.134054000
6        9.844881000      5.211891000      4.418948000
6        7.549665000      1.538795000      4.450225000
6        7.289513000      1.210227000      2.966216000
7        8.425360000      2.710941000      4.502248000
8        6.558273000      1.940774000      2.283584000
16       5.144390000      0.326566000      5.241906000
6        6.235760000      1.829681000      5.197602000
7        7.933359000      0.126824000      2.514510000
8       11.925913000      0.631120000      1.287436000
6        7.861513000     -0.401335000      1.167604000
6        6.489851000     -1.088589000      0.948937000
7        6.191161000     -1.589272000     -0.276352000
6        6.853027000     -1.393400000     -1.559823000
6        6.056854000     -0.502516000     -2.544762000
7        4.880145000      0.006837000     -2.119126000
6        9.039323000     -1.445981000      1.020165000
8       10.044720000     -1.287187000      1.996952000
8        5.715525000     -1.233901000      1.901017000
6        7.241853000     -2.736555000     -2.242320000
6        6.118094000     -3.740599000     -2.443277000
6        6.100144000     -4.935338000     -1.684126000
6        5.082671000     -5.862015000     -1.881277000
6        4.046647000     -5.612600000     -2.817107000
6        4.047901000     -4.439511000     -3.563694000
6        5.100833000     -3.512584000     -3.379220000
8        3.168684000     -6.625413000     -2.851674000
8        4.913867000     -7.048043000     -1.283514000
8        6.531977000     -0.257324000     -3.654637000
8       12.429366000      0.051798000     -1.073459000
8        3.683320000     -8.965000000     -2.231064000
1       -0.777550000     -5.946231000      2.703454000
1       -0.236623000     -7.345087000      3.614306000
1        1.863323000     -6.164897000      4.223510000
1        0.536539000     -4.458808000      5.570397000
1        0.256325000     -6.052730000      5.846307000
1        2.434762000     -8.001304000      2.888327000
1        3.838962000     -8.439326000      0.920001000
1        0.916950000     -6.597511000     -1.607795000
1       -0.501445000     -6.136331000      0.364850000
1        3.557721000     -3.092715000      1.926499000
1        1.546574000     -4.968772000      1.544594000
1        3.650762000     -2.940859000     -1.560533000
1        1.608615000     -3.418163000     -0.406782000
1        2.987914000     -4.497158000     -0.076069000
1        1.365985000      0.668359000      2.448722000
1        3.794802000     -0.951514000      1.983247000
1        4.374940000      1.339812000      2.651477000
1        3.096358000      2.525208000      2.903260000
1        1.836555000      3.125182000      1.425020000
1        1.616787000      2.890162000     -1.457099000
1        4.283733000      3.122872000      0.743021000
1        6.416249000      3.626367000      0.603806000
1        7.032382000      7.104248000     -0.699884000
1        7.819572000      5.579058000     -1.004617000
1        1.691930000      5.376784000     -1.290753000
1        0.490713000      4.689104000     -0.167241000
1        3.075359000      5.630377000      0.533486000
1        6.137367000      2.433368000     -1.823079000
1        6.634606000      4.003217000     -2.374610000
1        8.440661000      4.063069000      0.585835000
1       10.647892000      3.162405000      1.055523000
1       10.425150000      0.691315000     -2.434623000
1        8.180841000      1.585185000     -2.928339000
1       13.330231000      1.359159000      6.023508000
1       15.037194000      1.741143000      5.842380000
1       14.406333000      4.204248000      5.757676000
1       14.126944000      2.528715000      8.121886000
1       14.138616000      4.135858000      8.193524000
1       15.396510000      3.595778000      3.766725000
1       15.124490000      3.677675000      1.288947000
1       12.280868000      0.611673000      4.037331000
1       10.065066000      4.668604000      6.468312000
1       11.867379000      3.211496000      4.627993000
1        9.955861000      5.277973000      2.444402000
1       10.548890000      6.047917000      4.524961000
1        8.823609000      5.595343000      4.568837000
1        8.070942000      0.715360000      4.949090000
1        8.565956000      3.250640000      3.653926000
1        5.699763000      2.624602000      4.676408000
1        6.469066000      2.146661000      6.216647000
1        8.624011000     -0.337168000      3.096397000
1        7.988377000      0.419432000      0.453976000
1        5.300431000     -2.099263000     -0.296082000
1        7.778850000     -0.835412000     -1.394428000
1        4.360004000      0.582813000     -2.766821000
1        4.407504000     -0.241259000     -1.257651000
1        8.633619000     -2.453973000      1.155330000
1        9.452638000     -1.375755000      0.007905000
1       10.681980000     -0.588128000      1.712089000
1        7.692119000     -2.460696000     -3.202242000
1        8.029327000     -3.194870000     -1.633116000
1        6.879928000     -5.137272000     -0.953684000
1        3.266419000     -4.256502000     -4.297125000
1        5.128982000     -2.615716000     -3.992319000
1       13.276172000     -0.324363000     -0.793797000
1        4.359624000     -8.952011000     -2.925311000
