# Supplementary material for: Dual Stimuli-Responsive Dynamic Covalent Peptide Tags: Toward Sequence-Controlled Release in Tumor-like Microenvironments
Source: J Am Chem Soc. 2021 Oct 10;143(41):17047–58. doi: 10.1021/jacs.1c06559 (PMC8532147; doi:10.1021/jacs.1c06559)
Supplement: Supplementary file 1 — ja1c06559_si_001.zip [file ja1c06559_si_001.zip › BSCSB_S1-OSCSO_parallel.xyz]

7       -3.894366000     -3.312673000     -0.251094000
6       -4.205040000     -2.656900000     -1.525450000
6       -4.476161000     -1.161169000     -1.308201000
7       -4.657882000     -0.812117000     -0.009082000
6       -4.905439000      0.538167000      0.449101000
6       -5.947098000      0.543684000      1.561855000
8       -5.479131000     -0.342217000      2.577334000
6       -3.635583000      1.308093000      0.899104000
7       -2.456234000      0.727984000      0.548218000
6       -1.177859000      1.403188000      0.624117000
6       -0.539781000      1.624517000     -0.766187000
7       -1.385467000      1.674529000     -1.803508000
6       -0.972073000      2.026369000     -3.149609000
6       -2.123319000      1.595602000     -4.102765000
8       -3.393281000      1.923497000     -3.558854000
6       -0.674466000      3.533863000     -3.218901000
7        0.319213000      3.960879000     -4.065317000
6        1.422760000      3.267638000     -4.736770000
6        1.659255000      3.846558000     -6.150509000
6        0.764714000      3.309659000     -7.246958000
6        1.304503000      2.478990000     -8.240916000
6        0.513483000      2.006929000     -9.294555000
6       -0.853226000      2.322102000     -9.403615000
5       -1.795851000      1.698746000    -10.573167000
8       -2.858693000      2.593906000    -10.905046000
8       -2.328460000      0.328984000    -10.094561000
6       -1.619094000     -0.613300000    -10.722541000
6       -0.814811000     -0.052188000    -11.749701000
8       -0.952824000      1.280056000    -11.791825000
6       -0.020196000     -0.868438000    -12.542399000
6        0.033649000     -2.249498000    -12.254865000
6       -0.711238000     -2.806427000    -11.213656000
6       -1.577965000     -1.974420000    -10.455914000
6       -1.376118000      3.153854000     -8.399596000
6       -0.592700000      3.645590000     -7.351330000
6        2.743146000      3.350303000     -3.904135000
7        2.623257000      3.079102000     -2.580743000
8        3.819216000      3.642870000     -4.419403000
8       -1.326332000      4.341336000     -2.566583000
8        0.686052000      1.771492000     -0.862017000
6       -0.171198000      0.796853000      1.611295000
16       0.288171000     -1.014127000      1.522671000
8       -3.731224000      2.392846000      1.462221000
8       -4.509990000     -0.360029000     -2.247372000
6       -5.420331000     -3.340786000     -2.213308000
6       -5.118002000     -4.794192000     -2.509006000
6       -4.330821000     -5.157020000     -3.612188000
6       -3.896826000     -6.472357000     -3.776881000
6       -4.205711000     -7.484154000     -2.849170000
5       -3.576625000     -8.972805000     -2.966334000
8       -4.063705000     -9.659160000     -4.114939000
8       -1.999985000     -8.870351000     -2.996044000
6       -1.548493000     -9.352878000     -1.820034000
6       -0.241692000     -9.388743000     -1.373442000
6        0.028955000     -9.808304000     -0.048835000
6        1.424617000     -9.618890000      0.510799000
6        1.836301000     -8.112475000      0.574931000
7        0.816593000     -7.238274000      1.175101000
6        2.260516000     -7.623039000     -0.829991000
7        1.636384000     -6.501593000     -1.267416000
6        1.788364000     -6.012183000     -2.632350000
6        0.792021000     -6.676342000     -3.609413000
8       -0.546277000     -6.437460000     -3.195121000
6        1.727202000     -4.469937000     -2.634647000
7        0.459786000     -3.949511000     -2.692884000
6        0.173698000     -2.525633000     -2.754401000
6        0.517006000     -1.834566000     -4.106345000
7        0.786694000     -2.652738000     -5.137190000
6        0.834878000     -2.222006000     -6.521967000
6        2.081338000     -1.343213000     -6.815424000
8        2.097921000     -0.861721000     -8.154852000
6        0.873494000     -3.504997000     -7.374927000
7        0.515838000     -3.329947000     -8.664093000
6        0.700606000     -4.312314000     -9.720809000
6       -0.468063000     -4.227265000    -10.749075000
6        2.053657000     -4.171109000    -10.455370000
7        2.843802000     -3.127429000    -10.092557000
8        2.372864000     -4.991886000    -11.311495000
8        1.248972000     -4.573283000     -6.887268000
8        0.407723000     -0.610218000     -4.215714000
6        0.726980000     -1.714335000     -1.564092000
16      -0.506560000     -1.874070000     -0.188913000
8        2.734656000     -3.772430000     -2.588889000
8        3.106004000     -8.238711000     -1.480536000
6       -1.028781000    -10.257628000      0.745612000
6       -2.354466000    -10.306319000      0.260042000
6       -2.611189000     -9.835823000     -1.020728000
8       -3.785204000     -9.747300000     -1.662127000
6       -5.036166000     -7.116017000     -1.780256000
6       -5.492343000     -5.805196000     -1.612871000
1       -3.373756000     -2.694964000     -2.246552000
1       -5.295369000      1.107869000     -0.403296000
1       -1.404267000      2.407451000      1.008378000
1       -0.097030000      1.429830000     -3.404756000
1        1.163930000      2.207763000     -4.826392000
1        2.750589000     -8.037405000      1.177520000
1        2.800932000     -6.271470000     -2.951024000
1       -0.923201000     -2.448189000     -2.740351000
1       -0.058531000     -1.625720000     -6.749829000
1        0.713222000     -5.301474000     -9.254761000
1       -2.905604000     -3.198234000     -0.032561000
1       -4.054049000     -4.315166000     -0.347030000
1       -4.618882000     -1.582599000      0.657978000
1       -6.046391000      1.570824000      1.933291000
1       -6.911964000      0.206524000      1.154946000
1       -6.137006000     -0.363920000      3.287214000
1       -2.477804000     -0.177474000      0.097883000
1       -2.386305000      1.730577000     -1.650995000
1       -2.023073000      0.517020000     -4.265575000
1       -1.999955000      2.097144000     -5.068660000
1       -3.832997000      1.099949000     -3.277660000
1        0.416108000      4.970838000     -4.025333000
1        2.704657000      3.648041000     -6.397491000
1        1.572964000      4.941371000     -6.081002000
1        2.366296000      2.232844000     -8.207288000
1        0.977856000      1.408049000    -10.076376000
1       -3.455141000      2.117320000    -11.500974000
1        0.576862000     -0.439794000    -13.343564000
1        0.700384000     -2.888461000    -12.830013000
1       -2.190975000     -2.390142000     -9.658785000
1       -2.424289000      3.437635000     -8.458348000
1       -1.036494000      4.311347000     -6.612924000
1        1.799802000      2.670768000     -2.139853000
1        3.492120000      3.012161000     -2.068552000
1       -0.562941000      0.910642000      2.625976000
1        0.760443000      1.354996000      1.506351000
1       -5.642049000     -2.776876000     -3.125754000
1       -6.289107000     -3.254345000     -1.547484000
1       -4.039987000     -4.395907000     -4.335958000
1       -3.273926000     -6.714072000     -4.635323000
1       -3.622812000    -10.521253000     -4.152553000
1        0.566860000     -9.072136000     -2.020669000
1        1.472273000    -10.031428000      1.527459000
1        2.181496000    -10.135654000     -0.091064000
1        0.945079000     -7.187288000      2.182526000
1       -0.102382000     -7.655769000      1.020561000
1        0.917876000     -6.129443000     -0.655702000
1        0.960434000     -6.272828000     -4.620077000
1        1.011705000     -7.748354000     -3.642257000
1       -1.081662000     -7.265021000     -3.214574000
1       -0.305002000     -4.618922000     -2.794181000
1        0.916061000     -3.649572000     -4.999073000
1        2.098801000     -0.519601000     -6.095778000
1        2.983920000     -1.947432000     -6.681725000
1        1.519679000     -0.079041000     -8.226251000
1        0.188042000     -2.415535000     -8.960106000
1       -1.365933000     -4.634068000    -10.268178000
1       -0.201872000     -4.888483000    -11.579547000
1        3.673681000     -2.983053000    -10.650335000
1        2.514722000     -2.355791000     -9.517934000
1        0.823185000     -0.664637000     -1.838055000
1        1.688186000     -2.112181000     -1.242684000
1       -0.828496000    -10.573779000      1.768699000
1       -3.167439000    -10.669891000      0.883283000
1       -5.310475000     -7.874226000     -1.051020000
1       -6.128530000     -5.555519000     -0.762897000
