# Supplementary material for: Dual Stimuli-Responsive Dynamic Covalent Peptide Tags: Toward Sequence-Controlled Release in Tumor-like Microenvironments
Source: J Am Chem Soc. 2021 Oct 10;143(41):17047–58. doi: 10.1021/jacs.1c06559 (PMC8532147; doi:10.1021/jacs.1c06559)
Supplement: Supplementary file 1 — ja1c06559_si_001.zip [file ja1c06559_si_001.zip › BScSB_S2.xyz]

7       -0.490732000      1.484512000     -4.890745000
6       -0.975667000      1.752754000     -3.537553000
6       -2.205925000      0.878502000     -3.193222000
7       -2.320742000      0.479877000     -1.894460000
6       -3.240118000     -0.546079000     -1.436301000
6       -2.626628000     -1.210232000     -0.177240000
8       -2.044753000     -0.259608000      0.695447000
6       -4.677619000     -0.090871000     -1.151426000
7       -4.986954000      1.208182000     -1.378355000
6       -6.343918000      1.702193000     -1.158599000
6       -6.477913000      2.101123000      0.326411000
7       -6.610923000      1.042689000      1.159271000
6       -6.453526000      1.160447000      2.597739000
6       -7.083539000     -0.080143000      3.245370000
8       -6.303792000     -1.198314000      2.865382000
6       -4.943664000      1.324783000      2.932516000
7       -4.555961000      1.713619000      4.182369000
6       -5.279976000      1.850632000      5.441086000
6       -4.734865000      0.877455000      6.520692000
6       -4.960148000     -0.582604000      6.205379000
6       -6.167504000     -1.208070000      6.554309000
6       -6.406516000     -2.540762000      6.223009000
6       -5.439324000     -3.313139000      5.549186000
5       -5.725467000     -4.818492000      5.203101000
8       -7.022657000     -5.248614000      5.229679000
8       -4.752759000     -5.728686000      4.874151000
1       -3.855886000     -5.373688000      4.937131000
6       -4.227468000     -2.680232000      5.222654000
6       -3.991587000     -1.343153000      5.538151000
6       -5.281702000      3.293677000      6.016745000
7       -4.981851000      4.301801000      5.150386000
8       -5.552741000      3.477100000      7.195114000
8       -4.098793000      1.170035000      2.052340000
8       -6.448807000      3.279872000      0.702240000
6       -6.676227000      2.851694000     -2.107958000
16      -6.707824000      2.350140000     -3.878066000
8       -5.505260000     -0.913599000     -0.749939000
8       -3.015749000      0.552700000     -4.060648000
6       -1.291630000      3.266631000     -3.418468000
6       -1.755711000      3.690625000     -2.043000000
6       -3.051056000      4.186293000     -1.842154000
6       -3.517473000      4.470949000     -0.557314000
6       -2.711020000      4.274909000      0.575257000
5       -3.263037000      4.481491000      2.025612000
8       -2.371796000      4.632065000      3.056085000
1       -5.500766000      1.741068000     -3.898741000
1       -5.224340000      4.170918000      1.646730000
8       -4.605955000      4.509789000      2.330709000
6       -1.391860000      3.837611000      0.359137000
6       -0.922189000      3.552749000     -0.921299000
1       -0.166760000      1.515710000     -2.836049000
1       -3.349014000     -1.303065000     -2.222344000
1       -7.008482000      0.856607000     -1.356484000
1       -6.989874000      2.057614000      2.925950000
1       -6.331573000      1.617867000      5.256263000
1       -1.309446000      1.454043000     -5.501422000
1       -0.105978000      0.540429000     -4.925712000
1       -1.661942000      0.799178000     -1.190684000
1       -3.402269000     -1.812702000      0.309112000
1       -1.813197000     -1.871124000     -0.493255000
1       -2.751416000      0.200827000      1.190593000
1       -4.234017000      1.874559000     -1.515070000
1       -6.426392000      0.120250000      0.756173000
1       -8.118381000     -0.160358000      2.878256000
1       -7.122506000      0.027345000      4.333440000
1       -6.456686000     -1.917778000      3.498120000
1       -3.546480000      1.811946000      4.240926000
1       -5.217038000      1.155504000      7.461096000
1       -3.662759000      1.078114000      6.646587000
1       -6.924798000     -0.643233000      7.095087000
1       -7.349815000     -3.003173000      6.500340000
1       -7.077102000     -6.194934000      5.024731000
1       -3.451224000     -3.227256000      4.689151000
1       -3.044998000     -0.885724000      5.260975000
1       -5.004124000      4.193578000      4.133654000
1       -5.162197000      5.232407000      5.508700000
1       -5.990004000      3.687033000     -1.958871000
1       -7.681689000      3.221484000     -1.890945000
1       -2.055112000      3.517682000     -4.164838000
1       -0.375815000      3.793930000     -3.709501000
1       -3.698084000      4.344705000     -2.703098000
1       -4.533407000      4.837502000     -0.435360000
1       -2.828813000      4.712856000      3.909438000
1       -0.733571000      3.704121000      1.213065000
1        0.101581000      3.206758000     -1.051829000
