# Supplementary material for: Dual Stimuli-Responsive Dynamic Covalent Peptide Tags: Toward Sequence-Controlled Release in Tumor-like Microenvironments
Source: J Am Chem Soc. 2021 Oct 10;143(41):17047–58. doi: 10.1021/jacs.1c06559 (PMC8532147; doi:10.1021/jacs.1c06559)
Supplement: Supplementary file 1 — ja1c06559_si_001.zip [file ja1c06559_si_001.zip › BScSB_S2-OSCSO_antiparallel.xyz]

6       -0.451519000     -6.489044000      2.576014000
6        0.349260000     -5.748775000      3.679272000
6        1.140924000     -4.467133000      3.307239000
7       -0.550727000     -5.391131000      4.783877000
8        1.531604000     -3.723638000      4.208553000
6        0.372944000     -7.003222000      1.407649000
6        1.514133000     -7.799864000      1.601785000
6        2.386531000     -8.070724000      0.547979000
6        2.172737000     -7.576505000     -0.752459000
6        0.980088000     -6.864599000     -0.952016000
6        0.097198000     -6.583922000      0.097176000
6        2.492638000     -3.367338000      1.556591000
6        2.149571000     -1.889119000      1.833022000
7        1.451597000     -4.277901000      2.005518000
8        1.017977000     -1.432833000      1.716619000
8        3.845582000     -2.941425000     -0.397572000
6        2.673063000     -3.609136000      0.050164000
6        3.203850000      0.275012000      2.377229000
6        2.975176000      1.036559000      1.045125000
7        3.238345000     -1.155351000      2.177102000
8        2.969828000      0.479850000     -0.046594000
16       2.709726000      2.153574000      4.521396000
6        2.250757000      0.652058000      3.533029000
7        2.873063000      2.393684000      1.168701000
5        3.308342000     -7.720957000     -1.907431000
6        2.722781000      3.288868000      0.036030000
6        4.044299000      3.872578000     -0.516744000
7        5.184649000      3.497335000      0.115465000
6        6.398448000      4.278729000      0.042554000
6        6.174273000      5.666325000      0.695948000
7        7.281837000      6.461804000      0.719785000
6        1.856575000      4.490518000      0.467458000
8        2.371741000      5.113760000      1.631032000
8        4.013747000      4.692175000     -1.433841000
6        7.064077000      4.351194000     -1.383299000
6        8.423743000      3.683817000     -1.390984000
6        9.602501000      4.376810000     -1.078314000
6       10.814554000      3.693453000     -0.888738000
6       10.903032000      2.294790000     -1.008880000
6        9.735216000      1.635177000     -1.432278000
6        8.524694000      2.303035000     -1.615073000
5       12.219384000      1.450496000     -0.588225000
8        5.122108000      6.032033000      1.209338000
6       13.779469000      2.173170000      5.326453000
6       13.527371000      3.537678000      6.002399000
6       12.145868000      4.219318000      5.803322000
7       13.837894000      3.440852000      7.439312000
8       11.848892000      5.166684000      6.533712000
6       13.782963000      2.190034000      3.806932000
6       14.650875000      3.025312000      3.097235000
6       14.601848000      3.121259000      1.693175000
6       13.655938000      2.372582000      1.006208000
6       12.794230000      1.501486000      1.709656000
6       12.854892000      1.393853000      3.092593000
8       13.416076000      2.349011000     -0.315110000
6       10.078726000      4.432114000      4.474979000
6        8.863105000      3.562710000      4.903545000
7       11.326640000      3.761310000      4.818150000
8        8.537073000      3.466883000      6.080482000
8       10.196748000      3.647331000      2.225668000
6       10.101573000      4.840395000      2.997323000
6        7.097781000      2.002695000      4.142342000
6        6.975018000      1.130716000      2.874210000
7        8.198345000      2.934535000      3.889659000
8        6.157842000      1.389129000      1.983411000
16       4.575825000      1.686579000      5.351655000
6        5.795982000      2.762549000      4.450150000
7        7.863216000      0.125677000      2.783917000
8       11.964715000      0.863780000      0.863103000
6        8.016123000     -0.702349000      1.598788000
6        6.798618000     -1.642071000      1.433304000
7        6.620809000     -2.262215000      0.238256000
6        7.236440000     -1.953986000     -1.048270000
6        6.484839000     -0.891851000     -1.886294000
7        5.281851000     -0.482027000     -1.440667000
6        9.312606000     -1.543436000      1.795010000
8       10.350541000     -0.802430000      2.392563000
8        6.063770000     -1.874575000      2.397609000
6        7.506808000     -3.237338000     -1.884855000
6        6.306633000     -4.109896000     -2.207276000
6        6.114596000     -5.336303000     -1.524172000
6        5.017917000     -6.132199000     -1.836152000
6        4.083872000     -5.723596000     -2.823191000
6        4.257285000     -4.518706000     -3.494958000
6        5.383269000     -3.721323000     -3.186054000
8        3.111922000     -6.632363000     -2.977818000
8        4.678400000     -7.318686000     -1.317127000
8        7.032520000     -0.439691000     -2.894035000
8       12.480395000      0.406117000     -1.517891000
8        3.328943000     -9.041525000     -2.456622000
1       -1.244994000     -5.822610000      2.218360000
1       -0.961655000     -7.321653000      3.084498000
1        1.153941000     -6.433561000      4.007426000
1       -0.064025000     -4.678766000      5.329958000
1       -0.674954000     -6.199479000      5.391212000
1        1.751065000     -8.166766000      2.600107000
1        3.291107000     -8.641576000      0.747436000
1        0.766261000     -6.474219000     -1.944370000
1       -0.789891000     -5.978275000     -0.088829000
1        3.435459000     -3.614586000      2.062054000
1        1.144392000     -4.976914000      1.340843000
1        4.018578000     -3.224294000     -1.316339000
1        1.783491000     -3.238186000     -0.478522000
1        2.761290000     -4.687764000     -0.126822000
1        4.218814000      0.538245000      2.684550000
1        4.153775000     -1.598364000      2.240106000
1        1.236934000      0.865261000      3.181092000
1        2.190416000     -0.195423000      4.217627000
1        2.872211000      2.832349000      2.085457000
1        2.234385000      2.746402000     -0.778705000
1        5.141137000      2.799125000      0.850625000
1        7.105394000      3.763045000      0.701299000
1        7.221043000      7.353036000      1.190688000
1        8.173518000      6.151093000      0.362854000
1        1.783529000      5.184115000     -0.379828000
1        0.853787000      4.135201000      0.726895000
1        3.259644000      5.472932000      1.425255000
1        6.386508000      3.856512000     -2.080756000
1        7.130251000      5.395342000     -1.708158000
1        9.588789000      5.467736000     -1.012406000
1       11.718690000      4.255368000     -0.657680000
1        9.776265000      0.566771000     -1.631238000
1        7.651478000      1.742700000     -1.938566000
1       13.032992000      1.449853000      5.683480000
1       14.747482000      1.830175000      5.715693000
1       14.243082000      4.255771000      5.578245000
1       13.236673000      2.716149000      7.838461000
1       13.500146000      4.310450000      7.856710000
1       15.377760000      3.628390000      3.638464000
1       15.275488000      3.780360000      1.151636000
1       12.182898000      0.715253000      3.613347000
1       10.031471000      5.326388000      5.102412000
1       11.674444000      3.075402000      4.153712000
1       10.355885000      3.829647000      1.279276000
1       10.971885000      5.489269000      2.828192000
1        9.188729000      5.406271000      2.752594000
1        7.367094000      1.380496000      5.004871000
1        8.652961000      2.936598000      2.977364000
1        5.338227000      3.124894000      3.528751000
1        6.030837000      3.603468000      5.103237000
1        8.638310000      0.080626000      3.436755000
1        8.115554000     -0.048714000      0.724821000
1        5.775380000     -2.837645000      0.201770000
1        8.214364000     -1.501723000     -0.866867000
1        4.786969000      0.221194000     -1.970958000
1        4.752484000     -0.924434000     -0.697836000
1        9.085186000     -2.370591000      2.477567000
1        9.611984000     -1.974758000      0.831029000
1       10.797515000     -0.225089000      1.726079000
1        7.984796000     -2.886390000     -2.806021000
1        8.249635000     -3.828602000     -1.336402000
1        6.819601000     -5.661714000     -0.762733000
1        3.549457000     -4.211646000     -4.260583000
1        5.540640000     -2.793525000     -3.730354000
1       13.250630000     -0.090601000     -1.204604000
1        4.051370000     -9.069104000     -3.102248000
