# Supplementary material for: Dual Stimuli-Responsive Dynamic Covalent Peptide Tags: Toward Sequence-Controlled Release in Tumor-like Microenvironments
Source: J Am Chem Soc. 2021 Oct 10;143(41):17047–58. doi: 10.1021/jacs.1c06559 (PMC8532147; doi:10.1021/jacs.1c06559)
Supplement: Supplementary file 1 — ja1c06559_si_001.zip [file ja1c06559_si_001.zip › BScSB_S2-OSCSO_parallel.xyz]

7       -3.131747000     -3.449588000     -2.204576000
6       -4.357124000     -2.790832000     -2.667695000
6       -4.306469000     -1.305848000     -2.284062000
7       -3.628912000     -1.070079000     -1.129509000
6       -3.522008000      0.211603000     -0.466047000
6       -3.911786000      0.087434000      1.004521000
8       -3.083489000     -0.928772000      1.565542000
6       -2.130352000      0.884078000     -0.578948000
7       -1.269366000      0.302690000     -1.450672000
6        0.001317000      0.849279000     -1.900670000
6       -0.126682000      1.944107000     -2.994730000
7       -1.361517000      2.380129000     -3.259792000
6       -1.864132000      3.067061000     -4.449815000
6       -3.237571000      2.409834000     -4.757624000
8       -3.940227000      2.175383000     -3.542293000
6       -2.025086000      4.590372000     -4.214391000
7       -0.955188000      5.397211000     -4.486520000
6        0.393360000      5.076333000     -4.935440000
6        0.646873000      5.491859000     -6.409485000
6        0.001191000      4.530861000     -7.382452000
6        0.684844000      3.369959000     -7.779863000
6        0.083335000      2.441683000     -8.629423000
6       -1.225235000      2.611829000     -9.121223000
5       -1.899006000      1.511244000    -10.110636000
8       -3.181772000      1.957608000    -10.558240000
8       -1.974723000      0.138886000     -9.404434000
6       -1.064193000     -0.663499000     -9.966371000
6       -0.446439000     -0.035030000    -11.080319000
8       -0.940561000      1.193545000    -11.273475000
6        0.530150000     -0.700028000    -11.807016000
6        0.925856000     -1.988942000    -11.391552000
6        0.339498000     -2.614905000    -10.290804000
6       -0.697373000     -1.947071000     -9.582652000
6       -1.892587000      3.776374000     -8.713814000
6       -1.298706000      4.719597000     -7.866985000
6        1.370108000      5.789565000     -3.989497000
7        2.249342000      4.954713000     -3.369581000
8        1.358713000      7.008259000     -3.840311000
8       -3.081333000      5.062504000     -3.810886000
8        0.906826000      2.275029000     -3.601846000
6        0.954173000      1.270446000     -0.771844000
16       2.173150000      0.004432000     -0.185464000
8       -1.901074000      1.916112000      0.048919000
8       -4.866892000     -0.434539000     -2.956231000
6       -5.615306000     -3.451428000     -2.022565000
6       -5.540410000     -4.962060000     -2.062937000
6       -5.694876000     -5.681287000     -3.257678000
6       -5.439940000     -7.053278000     -3.300195000
6       -5.022621000     -7.769665000     -2.164255000
5       -4.560803000     -9.313481000     -2.254389000
8       -5.286686000    -10.012595000     -3.265131000
8       -3.004288000     -9.360369000     -2.545697000
6       -2.423535000    -10.015745000     -1.519934000
6       -1.085616000    -10.327656000     -1.371027000
6       -0.637398000    -10.898583000     -0.155317000
6        0.851704000    -11.007959000      0.098482000
6        1.527538000     -9.604791000      0.223900000
7        0.835065000     -8.693073000      1.149716000
6        1.699011000     -8.982271000     -1.181132000
7        1.159401000     -7.746825000     -1.335371000
6        1.080910000     -7.084178000     -2.629811000
6       -0.242448000     -7.380450000     -3.369656000
8       -1.363832000     -7.004658000     -2.581766000
6        1.353116000     -5.580702000     -2.448559000
7        0.294708000     -4.853877000     -1.992905000
6        0.337635000     -3.407564000     -1.750413000
6        0.277503000     -2.598532000     -3.070605000
7        1.294633000     -2.736001000     -3.942457000
6        1.253273000     -2.143035000     -5.274588000
6        2.091452000     -0.836186000     -5.327264000
8        2.083381000     -0.237416000     -6.621977000
6        1.826553000     -3.171140000     -6.266908000
7        1.412136000     -3.014391000     -7.546120000
6        1.962556000     -3.756736000     -8.670059000
6        0.883549000     -3.931819000     -9.776377000
6        3.234120000     -3.122267000     -9.274973000
7        3.607573000     -1.912716000     -8.783227000
8        3.856391000     -3.716036000    -10.151249000
8        2.621382000     -4.029309000     -5.890568000
8       -0.698107000     -1.859376000     -3.295493000
6        1.505279000     -3.010837000     -0.810508000
16       1.106231000     -1.686420000      0.430185000
8        2.455116000     -5.079505000     -2.676393000
8        2.281667000     -9.596841000     -2.074154000
6       -1.575929000    -11.208984000      0.832480000
6       -2.955852000    -10.971627000      0.647162000
6       -3.372539000    -10.358859000     -0.527318000
8       -4.611417000     -9.999650000     -0.888013000
6       -4.928361000     -7.045679000     -0.965934000
6       -5.175806000     -5.673702000     -0.912297000
1       -4.479372000     -2.815560000     -3.760134000
1       -4.216852000      0.898057000     -0.962691000
1        0.474090000      0.038443000     -2.456935000
1       -1.185353000      2.881059000     -5.285324000
1        0.543161000      4.002714000     -4.845652000
1        2.553048000     -9.752495000      0.585667000
1        1.904825000     -7.469791000     -3.234591000
1       -0.603682000     -3.177562000     -1.248297000
1        0.211684000     -1.902915000     -5.508651000
1        2.267061000     -4.738305000     -8.295916000
1       -2.354342000     -3.122315000     -2.777871000
1       -3.219128000     -4.457087000     -2.332130000
1       -3.216498000     -1.890886000     -0.691549000
1       -3.748427000      1.058788000      1.486435000
1       -4.976385000     -0.182218000      1.076505000
1       -3.244813000     -0.964373000      2.519201000
1       -1.545674000     -0.555295000     -1.919353000
1       -2.135754000      2.044758000     -2.693610000
1       -3.052169000      1.469950000     -5.291986000
1       -3.810317000      3.074458000     -5.412314000
1       -4.303518000      1.267158000     -3.528000000
1       -1.122119000      6.377087000     -4.280264000
1        1.733010000      5.509120000     -6.571100000
1        0.288794000      6.518816000     -6.547906000
1        1.703717000      3.203949000     -7.428085000
1        0.656792000      1.569760000     -8.942582000
1       -3.561636000      1.249753000    -11.098201000
1        0.993317000     -0.221324000    -12.666173000
1        1.727522000     -2.496832000    -11.923125000
1       -1.216953000     -2.433461000     -8.758388000
1       -2.901430000      3.946231000     -9.081732000
1       -1.848978000      5.615016000     -7.580122000
1        2.065337000      3.954497000     -3.355521000
1        2.847492000      5.353674000     -2.658416000
1        0.391394000      1.666059000      0.072033000
1        1.628221000      2.048854000     -1.145414000
1       -6.497119000     -3.065704000     -2.548048000
1       -5.685976000     -3.122313000     -0.978738000
1       -5.990524000     -5.155534000     -4.165526000
1       -5.551503000     -7.588889000     -4.239953000
1       -4.924185000    -10.907913000     -3.333215000
1       -0.379720000    -10.111460000     -2.164754000
1        1.030472000    -11.558147000      1.031921000
1        1.366206000    -11.545445000     -0.706541000
1        1.210778000     -8.796550000      2.089061000
1       -0.147976000     -8.966514000      1.199579000
1        0.651696000     -7.385140000     -0.535505000
1       -0.238549000     -6.831038000     -4.324526000
1       -0.272561000     -8.448881000     -3.604118000
1       -2.035891000     -7.725923000     -2.604401000
1       -0.608427000     -5.327028000     -1.951185000
1        1.998594000     -3.464135000     -3.784271000
1        1.733026000     -0.130036000     -4.569796000
1        3.134735000     -1.080870000     -5.103249000
1        1.305970000      0.338784000     -6.709305000
1        0.792778000     -2.244530000     -7.778978000
1        0.080671000     -4.551841000     -9.357244000
1        1.356704000     -4.498473000    -10.584072000
1        4.367135000     -1.447551000     -9.259468000
1        3.021436000     -1.363597000     -8.162432000
1        2.405527000     -2.721608000     -1.351985000
1        1.755815000     -3.879682000     -0.196605000
1       -1.236118000    -11.646558000      1.770579000
1       -3.678866000    -11.231591000      1.415935000
1       -4.636661000     -7.569455000     -0.058498000
1       -5.055460000     -5.135327000      0.027036000
